# Supplementary material for: Genomic Comparisons and Phenotypic Diversity of Dickeya zeae Strains Causing Bacterial Soft Rot of Banana in China
Source: Front Plant Sci. 2022 Feb 9;13:822829. doi: 10.3389/fpls.2022.822829 (PMC8864124; doi:10.3389/fpls.2022.822829)
Supplement: Supplementary file 6 [file Table_1.XLSX]

## Sheet: Virulent factors
Supplementary Table 1. Secretion systems, flagella and chemotaxis genes, EPS and CPS genes, and CRISPR arrays within genomes of D. zeae strains isolated from banana.
Virulent factors	MS1	MS2	MS_2014	MS_2018
T1SS	prtA–prtG (J417_10710−J417_10745)	prtA−prtG (C1O30_RS10785−C1O30_RS10820)	prtA−prtG (HJ580_10675−HJ580_10710)	prtA−prtG (HJ586_06045−HJ586_06010)
T2SS	outS, outB−outO (J417_14980−J417_14915)	outS, outB−outO (C1O30_RS14430−C1O30_RS14365)	outS, outB−outO (HJ580_14285−HJ580_14220)	outS, outB−outO (HJ586_02340−HJ586_02405)
T3SS	hrpN−hrcU (J417_11610−J417_11745)	hrpN−hrcU (C1O30_RS11560−C1O30_RS11710)	hrpN−hrcU (HJ580_11460−HJ580_11610)	hrpN−hrcU (HJ586_05170−HJ586_05020)
T4SS	virB1−virB11 (J417_07635−J417_07585)	virB1−virB2 (C1O30_RS07565−C1O30_RS07560)	virB1−virB2 (HJ580_07485−HJ580_07480)	virB1−virB11 (HJ586_09260−HJ586_09310)
T5SS-1	cdiA1, cdiB1 (J417_11595, J417_11600)	cdiA1, cdiB1 (C1O30_RS11550, C1O30_RS11555)	cdiA1, cdiB1 (HJ580_11450, HJ580_11455)	cdiA1, cdiB1 (HJ586_05180, HJ586_05175)
T5SS-2	/	cdiA2, cdiB2 (C1O30_RS20150, C1O30_RS20160)	cdiA2, cdiB2 (HJ580_19930, HJ580_19940)	cdiA2, cdiB2 (HJ586_17825, HJ586_17815)
T6SS-1	hcpA, vgrG, rhsA (J417_08520, J417_08525, J417_08535)	hcpA, vgrG, rhsA (C1O30_RS07620, C1O30_RS07625, C1O30_RS07635)	hcpA, vgrG, rhsA (HJ580_07540, HJ580_07545, HJ580_07555)	hcpA, vgrG, rhsA (HJ586_09185, HJ586_09180, HJ586_09170)
T6SS-2	hcpB, vgrG, rhsB (J417_03665, J417_03670，J417_03680)	hcpB, vgrG, rhsB (C1O30_RS03605, C1O30_RS03610, C1O30_RS03620)	hcpB, vgrG, rhsB (HJ580_03570, HJ580_03575, HJ580_03585)	hcpB, vgrG, rhsB (HJ586_19390, HJ586_19395, HJ586_19405)
T6SS-3	hcpC, vgrG, rhsC, impB−vasL (J417_06730, J417_06735, J417_06775, J417_06880−J417_06950)	hcpC, vgrG, rhsC, impB−vasL (C1O30_RS06770, C1O30_RS06775, C1O30_RS06820, C1O30_RS06890−C1O30_RS06960)	hcpC, vgrG, rhsC, impB−vasL (HJ580_06710, HJ580_06715, HJ580_06760, HJ580_06830−HJ580_06900)	hcpC, vgrG, rhsC, impB−vasL (HJ586_10165, HJ586_10160, HJ586_10115, HJ586_10055−HJ586_09985)
T6SS-4	hcpD, vgrG (J417_07690, J417_07695)	/	/	/
fli che	fliZ−flhD (J417_13240−J417_13535)	fliZ−flhD (C1O30_RS13255−C1O30_RS13550)	fliZ−flhD (HJ580_13130−HJ580_13425)	fliZ−flhD (HJ586_03520−HJ586_03255)
EPS	wza−gnd (J417_06555−J417_06655)	wza−gnd (C1O30_RS06590−C1O30_RS06690)	wza−gnd (HJ580_06530−HJ580_06635)	wza−gnd (HJ586_10340−HJ586_10240)
CPS	cpsA−GT1 (J417_02585−J417_02620)	cpsA−GT1 (C1O30_RS02585−C1O30_RS02625)	cpsA−GT1 (HJ580_02555−HJ580_02590)	cpsA−GT1 (HJ586_13990−HJ586_13955)
CRISPR-1	subtype I-F CRISPR (J417_17735−J417_17760)	subtype I-F CRISPR (C1O30_RS17280−C1O30_RS17310)	subtype I-F CRISPR (HJ580_17095−HJ580_17120)	subtype I-F CRISPR (HJ586_21050−HJ586_21025)
CRISPR-2	subtype I-E CRISPR (J417_01820−J417_01855)	subtype I-E CRISPR (C1O30_RS01885−C1O30_RS01920)	subtype I-E CRISPR (HJ580_01870−HJ580_01905)	subtype I-E CRISPR (HJ586_14705−HJ586_14675)
CRISPR-3	/	/	/	type III-A CRISPR （HJ586_00670−HJ586_00645）
