# Supplementary material for: Genomic Comparisons and Phenotypic Diversity of Dickeya zeae Strains Causing Bacterial Soft Rot of Banana in China
Source: Front Plant Sci. 2022 Feb 9;13:822829. doi: 10.3389/fpls.2022.822829 (PMC8864124; doi:10.3389/fpls.2022.822829)
Supplement: Supplementary file 7 [file Table_2.XLSX]

## Sheet: PCWDEs
Supplementary Table 2. Plant cell wall degrading enzymes (PCWDE) existing within genomes of D. zeae strains isolated from banana.
No	Genes	D. zeae MS1	D. zeae MS2	D. zeae MS_2014	D. zeae MS_2018
1	avrL/M	J417_14815	C1O30_RS14255	HJ580_14125	HJ586_02500
2	bglA	J417_01960	C1O30_RS02015	HJ580_02000	HJ586_14555
3	bglB	J417_12695	C1O30_RS12705	HJ580_12590	HJ586_04060
4	bglC	--	--	--	--
5	bglD	--	--	--	--
6	bgxA	J417_08630	C1O30_RS08765	HJ580_08665	HJ586_08175
7	cel5Z	J417_13570	C1O30_RS13580	HJ580_13455	HJ586_03225
8	celH	J417_17615	C1O30_RS17155	HJ580_16975	HJ586_21185
9	celY	J417_20830	C1O30_RS20545	HJ580_20330	HJ586_17445
10	exuR	J417_02780	C1O30_RS02790	HJ580_02760	HJ586_13795
11	exuT	J417_02785	C1O30_RS02795	HJ580_02765	HJ586_13790
12	feaD	J417_04370	C1O30_RS04400	--	HJ586_12355
13	feaT	J417_14265	C1O30_RS13775	HJ580_13650	HJ586_02995
14	ganA	J417_15140	--	--	--
15	ganB	J417_15135	--	--	--
16	ganC	J417_15130	--	--	--
17	ganE	J417_15155	--	--	--
18	ganF	J417_15150	--	--	--
19	ganG	J417_15145	--	--	--
20	ganK	J417_00285	C1O30_RS00300	HJ580_00295	HJ586_16255
21	ganL	J417_01810	C1O30_RS01875	HJ580_01860	HJ586_14715
22	ganR	J417_07745	C1O30_RS07685	HJ580_07600	HJ586_09135
23	inh	J417_10740	C1O30_RS10815	HJ580_10705	HJ586_06015
24	kdgA	J417_10065	C1O30_RS10175	HJ580_10065	HJ586_06720
25	kdgF	J417_11375	C1O30_RS11315	HJ580_11205	HJ586_05445
26	kdgK	J417_20795	C1O30_RS20510	HJ580_20295	HJ586_17460
27	kdgM	J417_11415	C1O30_RS11355	HJ580_11245	--
28	kdgN	J417_10375	C1O30_RS10475	HJ580_10365	HJ586_06355
29	kdgR	J417_11500	C1O30_RS11435	HJ580_11330	HJ586_05320
30	kdgT	J417_12540	C1O30_RS12545	HJ580_12435	HJ586_04220
31	kduD	J417_11385	C1O30_RS11325	HJ580_11215	HJ586_05435
32	kduI	J417_11380	C1O30_RS11320	HJ580_11210	HJ586_05440
33	lfaA	J417_12975	C1O30_RS12980	HJ580_12865	HJ586_03785
34	nagZ	J417_13005	C1O30_RS13010	HJ580_12895	HJ586_03755
35	nipE	J417_14805	C1O30_RS14245	HJ580_14115	HJ586_02510
36	ogl	J417_11505	C1O30_RS11440	HJ580_11335	HJ586_05315
37	P4	J417_14810	C1O30_RS14250	HJ580_14120	HJ586_02505
38	paeX	J417_11420	C1O30_RS11360	HJ580_11250	HJ586_05400
39	paeY	J417_15925	C1O30_RS15360	HJ580_15200	HJ586_01480
40	pehK	J417_17170	C1O30_RS16710	HJ580_16530	HJ586_00195
41	pehN	J417_05670	C1O30_RS05710	HJ580_05670	HJ586_11215
42	pehV	J417_20150	C1O30_RS19785	HJ580_19570	HJ586_18170
43	pehW	--	--	--	--
44	pehX	J417_20150	C1O30_RS19785	HJ580_19570	HJ586_18170
45	pelA	J417_15910	C1O30_RS15345	HJ580_15185	HJ586_01495
46	pelB	J417_19570	C1O30_RS19205	HJ580_18995	HJ586_18740
47	pelC	J417_19575	C1O30_RS19210	HJ580_19000	HJ586_18735
48	pelD	J417_15920	C1O30_RS15355	HJ580_15195	HJ586_01485
49	pelE	J417_15915	C1O30_RS15350	HJ580_15190	HJ586_01490
50	pelI	J417_15170	C1O30_RS14580	HJ580_14435	HJ586_02190
51	pelL	J417_13575	C1O30_RS13585	HJ580_13460	HJ586_03220
52	pelN	J417_09760	C1O30_RS09885	HJ580_09775	HJ586_06985
53	pelW	J417_11390	C1O30_RS11330	HJ580_11220	HJ586_05430
54	pelX	J417_21380	C1O30_RS21105	HJ580_20890	HJ586_16870
55	pelZ	J417_19580	C1O30_RS19215	HJ580_19005	HJ586_18730
56	pemA	J417_15930	C1O30_RS15365	HJ580_15205	HJ586_01475
57	pemB	--	--	--	--
58	plcA	J417_11635	C1O30_RS11600	HJ580_11500	HJ586_05130
59	pnlG	J417_02830	C1O30_RS02835	HJ580_02810	HJ586_13745
60	pnlH	--	--	--	--
68	rhiE	J417_10500	C1O30_RS10600	HJ580_10490	HJ586_06230
69	rhiN	J417_17190	C1O30_RS16730	HJ580_16550	HJ586_00175
70	rhiT	J417_17195	C1O30_RS16735	HJ580_16555	HJ586_00170
71	togA	J417_11405	C1O30_RS11345	HJ580_11235	HJ586_05415
72	togB	J417_11410	C1O30_RS11350	HJ580_11240	HJ586_05410
73	togM	J417_11395	C1O30_RS11335	HJ580_11225	HJ586_05425
74	togN	J417_11400	C1O30_RS11340	HJ580_11230	HJ586_05420
75	togT	J417_03475	C1O30_RS03410	HJ580_03385	HJ586_13005
76	uxaA	J417_02805	C1O30_RS02810	HJ580_02785	HJ586_13770
77	uxaB	J417_02800	C1O30_RS02805	HJ580_02780	HJ586_13775
78	uxaC	J417_02795	C1O30_RS02800	HJ580_02775	HJ586_13780
79	xylA	J417_00395	C1O30_RS00410	HJ580_00405	HJ586_16145
80	xylB	J417_00390	C1O30_RS00405	HJ580_00400	HJ586_16150
81	xylF	J417_00400	C1O30_RS00415	HJ580_00410	HJ586_16140
82	xylG	J417_00405	C1O30_RS00420	HJ580_00415	HJ586_16135
83	xylH	J417_00410	C1O30_RS00425	HJ580_00420	HJ586_16130
84	xylR	J417_00415	C1O30_RS00430	HJ580_00425	HJ586_16125
85	xynA	J417_11115	C1O30_RS11050	HJ580_10935	--
