# Supplementary material for: Genomic Comparisons and Phenotypic Diversity of Dickeya zeae Strains Causing Bacterial Soft Rot of Banana in China
Source: Front Plant Sci. 2022 Feb 9;13:822829. doi: 10.3389/fpls.2022.822829 (PMC8864124; doi:10.3389/fpls.2022.822829)
Supplement: Supplementary file 8 [file Table_3.XLSX]

## Sheet: Secondary metabolites genes
Supplementary Table 3. Secondary metabolite gene clusters identified within genomes of D. zeae strains isolated from banana.
Products	MS1	MS2	MS_2014	MS_2018
Hserlactone	J417_00375−J417_00690	C1O30_RS00390−C1O30_RS00750	HJ580_00385−HJ580_00745	HJ586_16165−HJ586_15820
RiPP like bacteriocin	Not predicted	C1O30_RS04990−C1O30_RS05275	HJ580_04955−HJ580_05245	HJ586_11850−HJ586_11635 (partial)
TransAT-PKs-NRPs similar to Cichopeptin biosynthetic gene cluster	J417_07110−J417_07335	C1O30_RS07155−C1O30_RS07385	HJ580_07085−HJ580_07310	HJ586_09800−HJ586_09575
Siderophore	J417_08010−J417_08075	C1O30_RS07950−C1O30_RS08020	HJ580_07865−HJ580_07930	HJ586_08875−HJ586_08810
Thiopeptide	J417_09505−J417_09620	C1O30_RS09635−C1O30_RS09750	HJ580_09515−HJ580_09630	HJ586_07235−HJ586_07125
NRPssimilar to Turnerbactin biosynthetic gene cluster	J417_14820−J417_14895	C1O30_RS14260−C1O30_RS14345	HJ580_14130−HJ580_14205	Not predicted (HJ586_02495−HJ586_02420; IS110 family transposase gene, HJ586_02470, inserted next to the large NRP gene, HJ586_02465)
Cyanobactin	J417_19485−J417_19580	C1O30_RS19090−C1O30_RS19215	HJ580_18875− HJ580_19005	HJ586_18825−HJ586_18730
Aryl polyene	J417_21370−J417_21565	Not predicted	Not predicted	HJ586_16880−HJ586_16685
