# Supplementary material for: Genomic Comparisons and Phenotypic Diversity of Dickeya zeae Strains Causing Bacterial Soft Rot of Banana in China
Source: Front Plant Sci. 2022 Feb 9;13:822829. doi: 10.3389/fpls.2022.822829 (PMC8864124; doi:10.3389/fpls.2022.822829)
Supplement: Supplementary file 10 [file Table_5.XLSX]

## Sheet: Banana
Supplementary Table 5. The rating scores of severity of banana soft rot symptoms caused by different strains.
The rating of severity of banana soft rot symptoms on Musa AAA Cavendish	Repeat 1			Repeat 2			Repeat 3
	MS1	MS_2014	MS_2018	MS1	MS_2014	MS_2018	MS1	MS_2014	MS_2018
	0	3	3	3	0	3	0	3	3
	2	1	3	0	2	0	3	0	3
	2	0	2	0	3	3	2	3	3
	0	0	3	3	2	3	0	2	2
	1	4	3	3	0	3	3	2	3
Total of rating	5	8	14	9	7	12	8	10	14
Disease index	0.25	0.4	0.7	0.45	0.35	0.6	0.4	0.5	0.7
The rating of severity of banana soft rot symptoms on Musa ABB Plantain	Repeat 1			Repeat 2			Repeat 3
	MS1	MS_2014	MS_2018	MS1	MS_2014	MS_2018	MS1	MS_2014	MS_2018
	1	2	4	3	2	4	1	1	3
	2	2	4	3	2	4	1	3	3
	3	2	3	1	2	4	2	3	3
	2	3	4	3	4	4	2	2	4
	2	2	3	4	2	3	3	1	4
Total of rating	10	11	18	14	12	19	9	10	17
Disease index	0.5	0.55	0.9	0.7	0.6	0.95	0.45	0.5	0.85
Musa ABB Pisang Awak (Guangfen-1)	Repeat 1			Repeat 2			Repeat 3
	MS1	MS_2014	MS_2018	MS1	MS_2014	MS_2018	MS1	MS_2014	MS_2018
	4	3	3	2	2	2	4	2	4
	2	4	2	2	3	2	3	3	2
	3	3	4	3	4	3	2	4	3
	2	3	2	3	3	3	4	4	3
	3	2	4	4	3	3	3	2	4
Total of rating	14	15	15	14	15	13	16	15	16
Disease index	0.7	0.75	0.75	0.7	0.75	0.65	0.8	0.75	0.8
Musa ABB Pisang Awak (Qingfen)	Repeat 1			Repeat 2			Repeat 3
	MS1	MS_2014	MS_2018	MS1	MS_2014	MS_2018	MS1	MS_2014	MS_2018
	3	3	3	4	4	3	2	1	4
	4	3	4	2	3	4	4	4	4
	2	4	4	3	2	4	4	2	4
	3	4	3	3	4	3	3	4	4
	2	3	2	1	4	2	4	3	2
Total of rating	14	17	16	13	17	16	17	14	18
Disease index	0.7	0.85	0.8	0.65	0.85	0.8	0.85	0.7	0.9
Musa ABB Pisang Awak (Pinguofen)	Repeat 1			Repeat 2			Repeat 3
	MS1	MS_2014	MS_2018	MS1	MS_2014	MS_2018	MS1	MS_2014	MS_2018
	2	2	4	3	4	4	3	2	4
	2	2	3	4	3	4	3	4	3
	2	4	3	4	3	3	3	4	3
	2	3	3	4	4	3	4	3	2
	2	3	2	4	4	4	2	3	2
Total of rating	10	14	15	19	18	18	15	16	14
Disease index	0.5	0.7	0.75	0.95	0.9	0.9	0.75	0.8	0.7
Musa ABB Pisang Awak (Fenza)	Repeat 1			Repeat 2			Repeat 3
	MS1	MS_2014	MS_2018	MS1	MS_2014	MS_2018	MS1	MS_2014	MS_2018
	4	4	4	4	3	4	3	3	4
	4	3	4	3	3	3	4	3	4
	3	3	2	2	2	4	4	3	2
	4	3	3	4	2	4	2	4	3
	2	4	3	3	4	3	3	2	2
Total of rating	17	17	16	16	14	18	16	15	15
Disease index	0.85	0.85	0.8	0.8	0.7	0.9	0.8	0.75	0.75

## Sheet: Potato slides
Supplementary Table 5. The areas of disease spots on potato slides.
Strains	MS1	MS2014	MS2018
Areas of disease spots after 24 h of inoculation （mm2）	130.31	142.26	221.57
	100	131.15	218.05
	115.38	161.03	236.24
	72.41	131.34	131.98
