# Supplementary material for: Genomic Comparisons and Phenotypic Diversity of Dickeya zeae Strains Causing Bacterial Soft Rot of Banana in China
Source: Front Plant Sci. 2022 Feb 9;13:822829. doi: 10.3389/fpls.2022.822829 (PMC8864124; doi:10.3389/fpls.2022.822829)
Supplement: Supplementary file 11 [file Table_6.XLSX]

## Sheet: Annotation of specific genes
Supplementary Table 6. Specific genes of strains from banana compared to other D. zeae strains.
MS1-GIs	MS1_locus	MS2-GIs	MS2_locus	MS_2014-GIs	MS_2014_locus	MS_2018-GIs	MS_2018_locus	Symbol	matched Nr-ID	matched Nr-Score	matched Nr-Evalue	matched Nr-annotation	Swissprot-ID	Swissprot-Score	Swissprot-Evalue	Swissprot-annotation	COG-Protein-or-Domain	COG-Score	COG-Evalue	COG-ID	COG-Function-Description	KO-ID	KEGG-Evalue	KEGG-Score	KEGG-Gene	Pathway	GO-BiologicalProcess	GO-MolecularFunction	GO-CellularComponent
MS1-GI4	J417_03660	MS2-GI5	C1O30_RS03600	MS_2014-GI5	HJ580_03565		HJ586_19385	sfsB	WP_019846185.1	173	4e-55	MULTISPECIES: DNA-binding protein [Dickeya]	sp|P0ACH1|SFSB_ECOLI	100.5	9.2e-21	Sugar fermentation stimulation protein B OS=Escherichia coli (strain K12) OX=83333 GN=sfsB PE=3 SV=1	YPO2785	105.9	5.2e-23	COG3423	Predicted transcriptional regulator	K07724//ner; Ner family transcriptional regulator	1.4e-38	164.5	pec:W5S_1465	--	-	-	-
	J417_03695		C1O30_RS03645		HJ580_03610	MS_2018-GI27	HJ586_19455	--	WP_029729359.1	1136	0	relaxase [Dickeya dianthicola]	--	--	--	--	--	--	--	--	--	--	--	--	--	--	-	GO:0016740//transferase activity;GO:0003824//catalytic activity	-
	J417_03750		C1O30_RS03705		HJ580_03670		HJ586_19465	--	KHS89471.1	179	1e-56	signal peptide protein [Pectobacterium carotovorum subsp. carotovorum] [Pectobacterium carotovorum]	--	--	--	--	--	--	--	--	--	--	--	--	--	--	-	-	-
	J417_03760		C1O30_RS03715		HJ580_03680		HJ586_19475	--	CUI65541.1	140	3e-41	Uncharacterised protein [Achromobacter sp. 2789STDY5608617]	--	--	--	--	--	--	--	--	--	--	--	--	--	--	-	-	-
	J417_03775		C1O30_RS03730		HJ580_03695		HJ586_19490	--	WP_026357885.1	240	4e-80	integrating conjugative element protein [Dickeya zeae]	--	--	--	--	--	--	--	--	--	--	--	--	--	--	-	-	-
	J417_03780		C1O30_RS03735		HJ580_03700		HJ586_19495	--	SER77328.1	335	1e-115	Transcriptional regulator, AbiEi antitoxin, Type IV TA system [Azotobacter beijerinckii]	--	--	--	--	--	--	--	--	--	--	--	--	--	--	-	-	-
	J417_03820		C1O30_RS03825		HJ580_03785		HJ586_19535	--	WP_019844514.1	239	3e-80	integrating conjugative element membrane protein [Dickeya zeae]	--	--	--	--	--	--	--	--	--	--	--	--	--	--	-	-	-
	J417_03825		C1O30_RS03830		HJ580_03790		HJ586_19540	--	WP_019844513.1	149	7e-46	integrating conjugative element protein [Dickeya zeae]	--	--	--	--	--	--	--	--	--	--	--	--	--	--	-	-	-
	J417_03830		C1O30_RS03835		HJ580_03795		HJ586_19545	--	WP_014699254.1	179	2e-56	type III effector Hop protein [Pectobacterium sp. SCC3193]	--	--	--	--	--	--	--	--	--	--	--	--	--	--	-	-	-
	J417_03870		C1O30_RS03875		HJ580_03835		HJ586_19585	--	KRG85996.1	176	3e-52	membrane protein [Stenotrophomonas acidaminiphila]	--	--	--	--	--	--	--	--	--	--	--	--	--	--	-	-	-
	J417_03875		C1O30_RS03880		HJ580_03840		HJ586_19590	--	WP_039498883.1	280	3e-94	integrating conjugative element protein pill, pfgi-1 [Pectobacterium carotovorum]	--	--	--	--	--	--	--	--	--	K02487//pilL; type IV pili sensor histidine kinase and response regulator	3.8e-68	263.8	pws:A7983_20955	ko02020//Two-component system//Signal transduction//Environmental Information Processing	-	-	-
	J417_03895		C1O30_RS03965		HJ580_03925		HJ586_19650	--	AFI89616.1	221	6e-73	Sea34 [Pectobacterium sp. SCC3193]	--	--	--	--	--	--	--	--	--	--	--	--	--	--	-	-	-
	J417_03900		C1O30_RS03970		HJ580_03930		HJ586_19655	--	KGA43424.1	515	0	GTPase [Pectobacterium carotovorum subsp. odoriferum] [Pectobacterium carotovorum]	--	--	--	--	--	--	--	--	--	--	--	--	--	--	-	-	-
	J417_03970		C1O30_RS03995		HJ580_03955		HJ586_19710	--	WP_019844482.1	556	0	integrating conjugative element protein [Dickeya zeae]	--	--	--	--	--	--	--	--	--	--	--	--	--	--	-	-	-
	J417_03975		C1O30_RS04000		HJ580_03960		HJ586_19715	--	CUI37061.1	422	1e-143	Uncharacterised protein [Achromobacter sp. 2789STDY5608608]	--	--	--	--	--	--	--	--	--	--	--	--	--	--	-	-	-
	J417_03980		C1O30_RS04005		HJ580_03965		HJ586_19720	--	WP_019844480.1	378	5e-133	coproporphyrinogen III oxidase [Dickeya zeae]	--	--	--	--	--	--	--	--	--	--	--	--	--	--	-	-	-
	J417_03990		C1O30_RS04015		HJ580_03975		HJ586_19730	--	KHS84652.1	143	3e-43	cobyrinic acid a,c-diamide synthase [Pectobacterium carotovorum subsp. carotovorum] [Pectobacterium carotovorum]	--	--	--	--	--	--	--	--	--	--	--	--	--	--	-	-	-
	J417_04000		C1O30_RS04025		HJ580_03985		HJ586_19740	--	WP_019844476.1	144	3e-44	MULTISPECIES: DNA-binding protein [Dickeya]	--	--	--	--	XF1786	99.4	4.1e-21	COG3311	Predicted transcriptional regulator	K07733//alpA; prophage regulatory protein	4.8e-32	142.5	dze:Dd1591_0481	--	-	-	-
MS1-GI26	J417_14065	MS2-GI17	C1O30_RS08520	MS_2014-GI16	HJ580_08425	MS_2018-GI11	HJ586_08370	--	ERK18639.1	74.7	2e-14	Hemophilus-specific protein [Pantoea sp. AS-PWVM4]	--	--	--	--	--	--	--	--	--	--	--	--	--	--	-	-	-
MS1-GI31	J417_17810	MS2-GI17	C1O30_RS08605	MS_2014-GI16	HJ580_08505	MS_2018-GI11	HJ586_08340	--	CFQ30654.1	495	9e-166	KAP family P-loop domain [Yersinia enterocolitica]	--	--	--	--	--	--	--	--	--	--	--	--	--	--	-	-	-
MS1-GI26	J417_13915	MS2-GI17	C1O30_RS08670	MS_2014-GI16	HJ580_08570	MS_2018-GI11	HJ586_08270	--	WP_035342924.1	171	1e-54	MULTISPECIES: hypothetical protein [Dickeya]	--	--	--	--	--	--	--	--	--	--	--	--	--	--	-	-	-
	J417_13910		C1O30_RS08675		HJ580_08575		HJ586_08265	--	WP_019843902.1	426	1e-151	MULTISPECIES: hypothetical protein [Dickeya]	--	--	--	--	--	--	--	--	--	--	--	--	--	--	-	-	-
	J417_13905		C1O30_RS08680		HJ580_08580		HJ586_08260	--	WP_019843901.1	440	2e-156	NAD-dependent epimerase [Dickeya zeae]	--	--	--	--	--	--	--	--	--	K07118//K07118; uncharacterized protein	7.6e-116	422.5	dda:Dd703_2461	--	-	-	-
	J417_13900		C1O30_RS08685		HJ580_08585		HJ586_08255	yhcA	WP_033581610.1	910	0	MFS transporter [Dickeya zeae]	sp|P54585|YHCA_BACSU	123.6	5.6e-27	Uncharacterized MFS-type transporter YhcA OS=Bacillus subtilis (strain 168) OX=224308 GN=yhcA PE=3 SV=2	BH0554	138.3	5.2e-32	COG0477	Permeases of the major facilitator superfamily	--	--	--	--	--	-	-	-
